# Supplementary material for: Maximising the Potential Benefit of Living with Companion Dogs for Autistic Children and Their Families: A Mixed-Methods Survey of the Impact of a Novel ‘Family Dog Service’
Source: Animals (Basel). 2025 Aug 25;15(17):2492. doi: 10.3390/ani15172492 (PMC12427255; doi:10.3390/ani15172492)
Supplement: Supplementary file 1 [file animals-15-02492-s001.zip]

Archive with 1 entries (1 files):
- animals-3832741-supplementary.pdf
